# Supplementary material for: Simultaneous induction of Graves’ hyperthyroidism and Graves’ ophthalmopathy by TSHR genetic immunization in BALB/c mice
Source: PLoS One. 2017 Mar 20;12(3):e0174260. doi: 10.1371/journal.pone.0174260 (PMC5358867; doi:10.1371/journal.pone.0174260)
Supplement: S1 File — The extraocular muscle volumes are measured by segmentation analysis and the data showed there was a significant increase in the extraocular muscle volume, *p<0.05. (XLSX) [file pone.0174260.s001.xlsx]

## Sheet: 工作表1
										2月5日
										1	2	3	4	TOTAL	VOLUME
									E1	185.576	72.068	28.827		286.471	114.588
									E2	138.732	88.284	30.62		257.636	103.054
									E3	261.248	99.094	18.017		378.359	151.344
									E4	210.8	84.681	21.621		317.102	126.841
									E5	68.465	129.724	129.723	36.034	363.946	145.578
									E6	266.653	174.766	25.224		466.643	186.657
									E7	309.895	147.74	18.017		475.652	190.261
									E8	212.602	91.887	27.026		331.515	132.606
															143.866
									CON1	145.939	91.887	55.853		293.679	117.472
									CON2	109.904	57.655	37.836		205.395	82.158
									CON3	136.93	91.887	36.034		264.851	105.94
									CON4	117.111	88.284	50.448		255.843	102.337
															96.8119
